# Supplementary material for: PKCβ Phosphorylates PI3Kγ to Activate It and Release It from GPCR Control
Source: PLoS Biol. 2013 Jun 25;11(6):e1001587. doi: 10.1371/journal.pbio.1001587 (PMC3692425; doi:10.1371/journal.pbio.1001587)
Supplement: Table S1 — Deuterium exchange data of all analyzed peptides of PI3Kγ in the absence or presence of p84 are summarized in tabular form (related to Figure 7 ). Percent hydrogen deuterium exchange was calculated for each of the seven time points and colored according to the legend. Data show the mean of two independent experiments. The charge state (Z), maximal number of exchangeable amides (#D), starting residue number (S), and ending residue number (E) are displayed for every peptide. (XLSX) [file pbio.1001587.s012.xlsx]

## Sheet: Sheet1
Supplemental Table S1
						p110g								p110g+p84												p110g								p110g+p84
				Time																				Time
Z	#D	S	E	3	10	30	100	300	1000	3000		3	10	30	100	300	1000	3000		Z	#D	S	E	3	10	30	100	300	1000	3000		3	10	30	100	300	1000	3000
1	5	5	12	0.846627	0.864361	0.861506	0.891542	0.901651	0.943193	0.857759		0.859133	0.835494	0.854398	0.854675	0.874072	0.891446	0.853711		2	10	611	622	0.504675	0.536675	0.540133	0.564108	0.570096	0.570627	0.587169		0.517783	0.50588	0.530723	0.531181	0.55612	0.560819	0.564398
1	4	6	12	0.755271	0.735181	0.753253	0.766145	0.747605	0.739925	0.754036		0.813539	0.784066	0.803238	0.786325	0.797349	0.80366	0.798358		2	9	612	622	0.514538	0.528059	0.522423	0.547456	0.537135	0.538514	0.548862		0.528434	0.513815	0.529759	0.517001	0.545382	0.543387	0.544886
1	3	36	41	0.0288353	0.0362249	0.0489157	0.0667671	0.106345	0.158454	0.190462		0.0393775	0.0420884	0.0515462	0.0622892	0.106145	0.142992	0.172831		1	6	623	630	0.192841	0.28752	0.391295	0.450673	0.572691	0.69758	0.766034		0.0807631	0.0927811	0.176305	0.213323	0.28497	0.384769	0.540843
1	3	38	42	0.0185944	0.0398795	0.0628715	0.0583936	0.0544378	0.065241	0.0646185		0.0888353	0.0421687	0.0336345	0.0260241	0.0416867	0.122671	0.0925502		1	5	636	642	0.152145	0.19141	0.254867	0.324831	0.382193	0.44553	0.52953		0.121687	0.122771	0.143024	0.158325	0.218349	0.277205	0.322096
2	13	42	58	0.279666	0.298072	0.313309	0.367711	0.387396	0.413892	0.447396		0.27684	0.273346	0.303077	0.331566	0.383466	0.410899	0.435709		2	5	636	642	0.152458	0.180843	0.238627	0.309759	0.374313	0.43988	0.527952		0.109831	0.112458	0.131735	0.151012	0.197446	0.253398	0.307349
3	13	42	58	0.274921	0.292521	0.308508	0.361321	0.385065	0.408656	0.443466		0.272224	0.260853	0.297039	0.325524	0.374569	0.395436	0.422683		1	6	643	650	0.134508	0.143353	0.185612	0.233996	0.296124	0.350703	0.449739		0.12003	0.126205	0.147329	0.147761	0.182982	0.235522	0.343996
4	13	42	58	0.273957	0.287229	0.304041	0.358109	0.380593	0.407637	0.442428		0.280649	0.273179	0.303429	0.332493	0.380463	0.400426	0.438962		2	6	643	650	0.1249	0.148373	0.18257	0.237309	0.306727	0.37496	0.475361		0.125683	0.131888	0.143072	0.156627	0.193956	0.247711	0.345663
2	10	59	70	0.0645542	0.0915663	0.122169	0.144133	0.17512	0.218771	0.294386		0.0641928	0.079241	0.111169	0.129614	0.153265	0.182072	0.233627		2	7	643	651	0.122065	0.138382	0.158485	0.19957	0.268847	0.319897	0.411515		0.108485	0.12241	0.128055	0.143821	0.175215	0.213012	0.303046
1	9	60	70	0.061834	0.0748461	0.102845	0.121325	0.139846	0.190375	0.256191		0.0576506	0.0743976	0.0875569	0.116379	0.12741	0.1516	0.180622		1	5	651	657	0.0303133	0.0296627	0.0353976	0.0622169	0.088494	0.135	0.176711		0.0269398	0.021759	0.031253	0.0422892	0.0893494	0.188277	0.202072
2	9	60	70	0.0499732	0.0727711	0.0884337	0.120576	0.143842	0.187577	0.252718		0.0459036	0.0562517	0.0820348	0.103735	0.119585	0.145234	0.182129		1	6	655	662	0.123855	0.110622	0.0798494	0.141024	0.235904	0.310833	0.391847		0.105873	0.105361	0.0682932	0.114398	0.196185	0.31507	0.37998
1	3	71	75	0.0249398	0.0271084	0.0243574	0.0291968	0.0226305	0.026747	0.0536747		0.0565462	0.0718876	0.0441165	0.0665462	0.08249	0.12259	0.105562		2	6	655	662	0.0112048	0.0274297	0.045743	0.099257	0.204076	0.301205	0.360783		0.0258032	0.0261446	0.0422691	0.0890361	0.197028	0.292831	0.367209
1	4	71	76	0.0328313	0.0238554	0.0268675	0.0414006	0.0613253	0.0773042	0.0944578		0.0319277	0.0176506	0.0280873	0.0391867	0.0408434	0.0452108	0.0550151		1	7	655	663	0.0200861	0.0226334	0.0300086	0.08142	0.198021	0.253657	0.309587		0.00989673	0.0203442	0.0128485	0.0672633	0.147917	0.246497	0.30667
1	6	77	84	0.507912	0.502249	0.510703	0.513384	0.503163	0.502711	0.503614		0.543062	0.523554	0.536928	0.526044	0.533574	0.538956	0.535281		2	7	655	663	0.00874355	0.019346	0.0371256	0.0875387	0.182255	0.266575	0.318244		0.00910499	0.0116007	0.0275043	0.0706368	0.161583	0.255164	0.318244
1	4	79	84	0.477259	0.614789	0.653072	0.741702	0.758178	0.756416	0.775181		0.47006	0.554608	0.623735	0.719217	0.758554	0.759352	0.760572		1	3	658	662	0.044498	0.0599197	0.076506	0.129297	0.236145	0.310964	0.329277		0.0396988	0.0426908	0.0593775	0.102289	0.189719	0.285683	0.318012
3	9	87	98	0.0382731	0.0511647	0.034498	0.070241	0.0784337	0.0812651	0.11008		0.0488554	0.0448193	0.0730924	0.0495181	0.0815261	0.0624297	0.0933133		1	4	658	663	0.00225904	0.0075	0.0107229	0.0428614	0.169563	0.253795	0.251446		0.00808735	0.0096988	0.0112651	0.0388554	0.165723	0.254563	0.208539
2	8	88	98	0.0565361	0.0834337	0.0870934	0.11262	0.121883	0.135934	0.166943		0.0467018	0.0574699	0.0744729	0.085	0.0996386	0.100271	0.123117		2	4	658	663	-0.0268072	-0.0177108	-0.00406627	0.0687048	0.15262	0.195151	0.223946		0.0362048	0.043494	0.0423795	0.0716867	0.155542	0.208494	0.259488
3	9	88	99	0.0384337	0.0518474	0.0576506	0.0723092	0.0756225	0.0838153	0.111185		0.0365863	0.0429317	0.051506	0.0581124	0.0715261	0.0745382	0.0900803		3	12	663	677	0.0313253	0.0363253	0.0453163	0.0618072	0.0690663	0.0726807	0.0860542		0.026762	0.0277711	0.035753	0.0545181	0.0613554	0.0600301	0.0687801
1	5	100	106	0.31941	0.402048	0.516301	0.566651	0.562337	0.573759	0.593217		0.321699	0.367518	0.479373	0.560892	0.583373	0.602458	0.610892		2	11	664	677	0.0311501	0.0433735	0.0565936	0.0739211	0.0809967	0.0859912	0.0990471		0.021172	0.0247097	0.0460131	0.0626287	0.0704929	0.0717634	0.0771961
1	5	107	113	0.24506	0.312675	0.38253	0.457096	0.503048	0.522687	0.49847		0.181205	0.180506	0.262795	0.388217	0.510217	0.525133	0.536988		3	11	664	677	0.0368675	0.048598	0.0616429	0.0780887	0.0808981	0.0861062	0.104326		0.0225739	0.0308215	0.0398248	0.0526068	0.0796824	0.0744907	0.0750493
2	5	107	113	0.246434	0.292434	0.374386	0.450337	0.511398	0.524627	0.543928		0.17641	0.209759	0.28706	0.400289	0.500386	0.543904	0.548265		4	14	698	713	0.0386575	0.0479174	0.0587435	0.0872289	0.124733	0.167969	0.202892		0.0403442	0.0409294	0.0540448	0.0828571	0.130775	0.170482	0.214768
2	11	107	119	0.0857284	0.117536	0.163976	0.203571	0.260734	0.330022	0.374688		0.0605915	0.0735268	0.105279	0.162673	0.224666	0.269704	0.328445		1	9	719	729	-0.00198126	0.013909	0.032162	0.0715462	0.100428	0.161017	0.254645		-0.00554886	0.0016332	0.0352945	0.077992	0.12407	0.211419	0.292149
1	4	114	119	-0.00493976	-0.013494	-0.0120181	-0.00787651	0.00164157	0.0219428	0.0669127		0.000587349	-0.0187349	-0.0163253	-0.0175602	-0.0157831	0.0578916	0.0318223		1	8	720	729	0.0209488	0.0608735	0.0928389	0.115279	0.13744	0.189623	0.267598		0.0299925	0.0276355	0.0623117	0.0906024	0.124925	0.190218	0.276175
1	6	114	121	0.193384	0.191476	0.191717	0.201938	0.212972	0.246396	0.300371		0.137811	0.161958	0.196898	0.203614	0.218544	0.229498	0.263012		2	8	720	729	0.0304217	0.0536446	0.0864157	0.12512	0.156596	0.235738	0.309729		0.0358434	0.0404217	0.0697741	0.100934	0.150602	0.221928	0.333645
2	13	122	137	0.037924	0.0512882	0.0840222	0.13405	0.167192	0.186867	0.210575		0.0377572	0.0358665	0.0626599	0.103021	0.156256	0.197831	0.212215		1	6	730	737	0.00845382	0.0133936	0.0104719	0.0130221	0.0116566	0.00975904	0.0106928		0.00534137	0.00271084	0.00344378	0.00473896	0.00409639	0.00701807	0.00536145
3	12	123	137	0.071747	0.0824398	0.0878916	0.126943	0.17616	0.211521	0.253976		0.0553313	0.068012	0.0874849	0.116446	0.170271	0.197681	0.256024		1	4	742	747	0.0850904	0.165783	0.277214	0.403208	0.512545	0.606205	0.694714		0.0716416	0.122139	0.23128	0.381687	0.478133	0.59994	0.679759
1	4	138	145	0.0388253	0.0391265	0.0440663	0.0757982	0.134654	0.20866	0.239081		0.0648193	0.0651506	0.056506	0.086988	0.138313	0.207907	0.250557		1	5	748	754	0.691614	0.685807	0.710783	0.750301	0.758446	0.768627	0.805819		0.768422	0.735181	0.751964	0.746795	0.767976	0.774012	0.782542
2	4	138	145	0.0595181	0.0624096	0.0970181	0.0968072	0.181145	0.23494	0.466446		0.0606928	0.0583133	0.0598795	0.078253	0.119096	0.184307	0.425693		2	18	748	767	0.643896	0.621292	0.63008	0.6416	0.657677	0.639652	0.662892		0.639987	0.623521	0.626874	0.640884	0.64166	0.64923	0.647075
2	8	138	149	0.329458	0.366536	0.387937	0.496732	0.523735	0.540949	0.556657		0.330105	0.327801	0.390422	0.459608	0.510271	0.53125	0.524081		2	11	755	767	0.640066	0.682716	0.69287	0.662103	0.701774	0.726758	0.736857		0.611358	0.647426	0.684348	0.684184	0.687076	0.702979	0.71862
1	6	150	157	-0.014759	-0.00815261	0.00100402	0.0438454	0.1149	0.165663	0.2376		-0.0127912	-0.0096988	0.00459839	0.0557631	0.132129	0.170863	0.227761		1	4	762	767	0.0347289	0.0368373	0.0366717	0.0571988	0.0804518	0.10997	0.244669		0.0866114	0.0225	0.0206777	0.0417169	0.0723193	0.116024	0.166205
2	6	150	157	0.0318474	0.0375904	0.0497189	0.0797992	0.144418	0.251104	0.280562		0.0342169	0.0397992	0.0572289	0.0863052	0.14261	0.204819	0.250321		2	12	768	782	0.3	0.369468	0.462801	0.617651	0.666516	0.665331	0.685833		0.311456	0.351034	0.460502	0.579116	0.655924	0.667018	0.664157
1	5	151	157	0.0459036	0.0330361	0.046747	0.104434	0.178711	0.220651	0.276434		0.0382048	0.0281446	0.0468675	0.0933976	0.167735	0.243096	0.267012		3	12	768	782	0.295482	0.386145	0.453946	0.585858	0.639759	0.640467	0.659398		0.306852	0.341054	0.454096	0.562741	0.641054	0.648599	0.650934
2	5	151	157	0.0408193	0.0392289	0.051253	0.0939277	0.174458	0.304578	0.344434		0.0602169	0.0507952	0.0598313	0.114747	0.230506	0.312169	0.35041		1	5	783	791	0.0172289	0.0126265	0.015759	0.0308675	0.0719398	0.111084	0.126398		-0.00127711	0.00761446	0.00775904	0.0174217	0.0520241	0.0977952	0.11241
1	5	158	164	0.114988	0.130048	0.15153	0.236554	0.358072	0.453988	0.533181		0.205072	0.158434	0.221024	0.31188	0.439301	0.511241	0.585855		2	5	783	791	-0.0251566	-0.00631325	0.0118313	0.0280482	0.0453012	0.0609157	0.099759		0.000578313	0.00906024	0.046747	0.0153735	0.0482892	0.0700964	0.0800482
2	12	161	174	0.202068	0.256908	0.284598	0.333163	0.371124	0.412349	0.461054		0.251135	0.282329	0.323906	0.351466	0.411606	0.445382	0.466847		2	10	783	796	0.0309639	0.0314699	0.0328434	0.0617952	0.120169	0.184169	0.220386		0.0294699	0.0264819	0.0322771	0.0670843	0.120747	0.184458	0.216181
1	7	165	173	0.133683	0.222255	0.260413	0.317771	0.327943	0.32401	0.33753		0.178021	0.205232	0.274613	0.30012	0.323804	0.323115	0.316721		3	10	783	796	0.0316988	0.0345181	0.0460301	0.0689639	0.117452	0.180036	0.214753		0.0383494	0.0323855	0.0316446	0.0643735	0.116855	0.18103	0.213922
2	7	165	173	0.149053	0.235731	0.270241	0.320775	0.368709	0.356627	0.359845		0.19222	0.217694	0.280482	0.304234	0.366988	0.343029	0.328141		4	16	797	815	0.0707831	0.0673795	0.0960994	0.128434	0.146883	0.162395	0.177154		0.0643373	0.0676807	0.0826807	0.11003	0.149021	0.165813	0.168223
1	8	165	174	0.170557	0.239322	0.255956	0.309292	0.332583	0.353697	0.379947		0.182131	0.223479	0.26183	0.281898	0.323404	0.35619	0.357756		1	7	816	825	0.357547	0.411652	0.494139	0.598881	0.647719	0.669415	0.691764		0.340654	0.361059	0.449131	0.548236	0.608434	0.627065	0.648812
1	7	174	182	0.0185542	0.0188726	0.025	0.0407487	0.0785542	0.125181	0.1571		0.0240189	0.0290275	0.0240361	0.032315	0.0480379	0.108494	0.144785		1	4	824	829	0.296822	0.381762	0.426717	0.522349	0.547395	0.556762	0.599804		0.378358	0.397651	0.508524	0.555256	0.554051	0.564533	0.634096
1	7	186	195	0.109793	0.192719	0.193417	0.249914	0.316394	0.397883	0.466119		0.151411	0.190534	0.20963	0.245404	0.335559	0.428219	0.469363		2	11	830	842	0.0384447	0.057678	0.0962541	0.145159	0.17517	0.193987	0.208324		0.0280942	0.0320263	0.0787295	0.12874	0.161358	0.187623	0.20609
2	7	186	195	0.114458	0.167126	0.195473	0.250654	0.319053	0.402134	0.47926		0.125009	0.145542	0.193029	0.236627	0.320723	0.405043	0.468623		3	11	830	842	0.0175794	0.0487623	0.0801752	0.133686	0.165	0.198237	0.206188		0.0249726	0.0285871	0.0742771	0.130318	0.190942	0.185915	0.202048
2	11	196	211	0.222081	0.254786	0.286813	0.345235	0.385915	0.423746	0.469409		0.22828	0.23356	0.285476	0.32092	0.371479	0.420975	0.45057		1	3	844	848	0.0358233	0.0301606	0.0553012	0.0738956	0.159518	0.0485944	0.0431325		0.0130522	0.0592771	0.0581325	0.0667871	0.0941767	0.0553213	0.0530522
3	11	196	211	0.215947	0.250646	0.284524	0.34753	0.382968	0.417798	0.462371		0.217903	0.225115	0.280597	0.312355	0.364009	0.413478	0.444348		1	5	849	855	0.00657831	0.0086506	0.00231325	0.00186747	0.0525783	0.0616627	0.0253494		-0.00348193	-0.00489157	-0.00372289	-0.0111325	0.0617349	-0.00693976	0.0100602
1	5	212	218	0.388627	0.45	0.513036	0.60453	0.666313	0.692096	0.712458		0.465446	0.47547	0.547518	0.61347	0.694578	0.723012	0.721373		1	4	859	864	-0.0023494	0.00192771	0.00695783	0.0432982	0.00606928	0.00570783	0.0106175		0.0652861	0.00310241	0.0105572	0.0125904	0.0149398	0.0150452	0.00802711
2	5	212	218	0.434024	0.500289	0.54988	0.655253	0.72041	0.740072	0.756048		0.44841	0.464096	0.549277	0.62506	0.698843	0.734289	0.745639		2	13	863	878	0.0358851	0.0371826	0.0421687	0.0778962	0.128971	0.167396	0.212817		0.0356997	0.0356627	0.0350973	0.0622057	0.117164	0.160871	0.20975
1	8	212	221	0.195678	0.258072	0.298426	0.409571	0.487003	0.527854	0.572101		0.190279	0.210181	0.268035	0.34762	0.484849	0.52183	0.557312		2	12	865	878	0.0396988	0.0468675	0.0466867	0.0768373	0.109779	0.141767	0.168213		0.0406426	0.0375502	0.0392771	0.0598394	0.0936345	0.120532	0.159859
2	8	212	221	0.25238	0.305331	0.282877	0.429895	0.517756	0.547907	0.560572		0.235256	0.29259	0.260377	0.419578	0.5025	0.535843	0.544699		2	14	865	880	0.0304819	0.0613597	0.0577711	0.0754217	0.0819105	0.107134	0.119957		0.0309552	0.029759	0.0324441	0.0683133	0.0787608	0.108029	0.119966
1	9	222	232	0.27842	0.271017	0.267577	0.293876	0.297791	0.328507	0.361058		0.28004	0.269304	0.280562	0.294726	0.302035	0.329511	0.349846		1	7	870	878	0.0545611	0.0551291	0.0573064	0.0967556	0.145568	0.179673	0.220904		0.0574957	0.0516867	0.057401	0.0848021	0.136627	0.183606	0.207806
2	9	233	245	0.0838822	0.087336	0.099344	0.137523	0.17759	0.211365	0.253681		0.104284	0.100937	0.0980723	0.139331	0.189398	0.224605	0.268755		1	7	879	887	0.224527	0.314957	0.36691	0.445766	0.502642	0.530353	0.551291		0.264811	0.308055	0.361583	0.449191	0.506523	0.543726	0.560654
4	18	249	269	0.47842	0.477055	0.482182	0.506533	0.504552	0.504672	0.518929		0.491258	0.469183	0.500884	0.494565	0.521446	0.52	0.530937		2	7	879	887	0.256213	0.343064	0.393907	0.439294	0.530688	0.523373	0.541205		0.281773	0.413494	0.402978	0.407917	0.480964	0.519518	0.542427
2	10	270	281	-0.11441	-0.116699	-0.103301	-0.0995542	-0.0799518	-0.0792289	-0.0618193		-0.0912048	-0.0945301	-0.110855	-0.098747	-0.0869639	-0.0698313	-0.0652892		2	12	888	901	0.464829	0.450974	0.467651	0.51255	0.535733	0.578333	0.631245		0.431606	0.426406	0.451576	0.480863	0.497892	0.55003	0.587269
1	7	273	281	0.0127883	0.0234768	0.0310069	0.0405938	0.0609036	0.0483649	0.0685886		0.03179	0.0136661	0.0370396	0.0550947	0.0246127	0.0319449	0.0515921		4	21	888	910	0.234228	0.248766	0.275158	0.287631	0.324441	0.342697	0.383832		0.228916	0.236168	0.271727	0.281297	0.310511	0.335904	0.358807
2	7	273	281	0.0225473	0.0194492	0.0209466	0.023167	0.0297418	0.0401893	0.05		0.0286231	0.0307745	0.0290189	0.035284	0.0339071	0.02642	0.038778		1	7	902	910	0.0688468	0.0883649	0.0883046	0.113253	0.169389	0.207272	0.229802		0.0531928	0.0515146	0.0576334	0.0694148	0.110861	0.141756	0.17167
1	7	282	291	0.0998623	0.0913253	0.0905422	0.097969	0.102315	0.1108	0.153029		0.0818675	0.074148	0.0711274	0.0643546	0.0862478	0.0897332	0.128373		3	6	911	919	0.0922892	0.0945783	0.0842169	0.111596	0.15259	0.189759	0.224066		0.0632831	0.0418072	0.0457831	0.0558434	0.0806627	0.108373	0.156145
2	7	282	291	0.064716	0.0835112	0.0923064	0.0984682	0.104544	0.111411	0.141979		0.0651979	0.0590706	0.0645955	0.0683305	0.075525	0.0831842	0.108038		3	11	911	924	0.138467	0.162552	0.188248	0.231243	0.267913	0.316627	0.407185		0.145383	0.133571	0.183286	0.221862	0.266977	0.328571	0.395422
2	9	292	302	0.0531191	0.109692	0.151486	0.210602	0.213708	0.214297	0.228353		0.0584471	0.0847122	0.155636	0.193199	0.212825	0.212369	0.216493		1	5	920	926	0.040747	0.107735	0.118506	0.13	0.12447	0.161735	0.199145		0.0413855	0.044988	0.0398675	0.071759	0.0775181	0.140386	0.207301
3	9	292	302	0.0545382	0.107671	0.149378	0.206908	0.20751	0.209076	0.225		0.0699197	0.0978715	0.167189	0.205823	0.228755	0.215522	0.222169		1	8	925	934	0.025241	0.018253	0.0135843	0.0130648	0.0155949	0.0137952	0.0260316		0.0299172	0.00862952	0.00474398	0.0166265	0.00637048	0.00198795	0.0238027
2	8	303	315	0.124608	0.0915663	0.126114	0.16762	0.199759	0.229729	0.224232		0.120151	0.0859337	0.155678	0.163072	0.200542	0.219548	0.236205		1	4	929	934	0.012259	0.0113554	0.0131175	0.018494	0.0241114	0.0177861	0.0201054		0.0114157	0.0181928	0.00953313	0.0183434	-0.00611446	0.012741	0.00269578
2	9	316	327	0.253869	0.276412	0.310924	0.393748	0.452436	0.502825	0.550348		0.243708	0.25656	0.278166	0.33759	0.393253	0.436586	0.493655		1	3	935	939	-0.0418072	-0.0421285	-0.037249	-0.040261	-0.0390562	-0.0403614	-0.0423896		0.00144578	0.00738956	0.016506	0.0165863	0.0221285	0.0062249	-0.0061245
1	6	328	335	0.668815	0.643112	0.635592	0.660412	0.659207	0.65739	0.681727		0.479337	0.505753	0.603735	0.646295	0.653906	0.672972	0.669217		2	12	940	953	0.0171687	0.0128916	0.0190261	0.0309036	0.0477108	0.0669779	0.0882129		0.0162149	0.0130321	0.0223594	0.0254618	0.0469478	0.0678313	0.0848795
2	9	340	350	0.258581	0.234203	0.241727	0.250428	0.258461	0.249719	0.26253		0.150884	0.157885	0.181834	0.218139	0.230656	0.228608	0.233186		3	12	940	953	0.0141566	0.014006	0.0187952	0.0225	0.0404217	0.0665813	0.0868825		0.0121536	0.0123494	0.0156476	0.0181627	0.0406325	0.0674096	0.08375
3	9	340	350	0.246647	0.227048	0.226988	0.242329	0.241988	0.238454	0.245141		0.16759	0.174618	0.201988	0.232671	0.247329	0.238153	0.270643		1	5	954	960	0.0405301	0.0678795	0.0990843	0.180482	0.221578	0.24859	0.281422		0.0418675	0.0508434	0.0951446	0.167952	0.217976	0.254699	0.278289
2	9	370	381	0.310415	0.348434	0.394846	0.474699	0.553708	0.564324	0.58		0.329759	0.330228	0.384967	0.457028	0.528032	0.561379	0.567805		2	10	961	972	0.285108	0.299711	0.312145	0.339301	0.358602	0.347229	0.376229		0.28553	0.284386	0.305699	0.313325	0.337904	0.344566	0.361084
2	11	382	394	0.0917196	0.130712	0.145148	0.1692	0.186769	0.206024	0.248817		0.0993538	0.111807	0.137284	0.150142	0.183264	0.200909	0.23057		3	10	961	972	0.274193	0.291651	0.304265	0.334319	0.351633	0.34144	0.365133		0.276867	0.274554	0.300054	0.307627	0.334627	0.340518	0.358012
2	10	383	394	0.0824819	0.127639	0.139928	0.162831	0.181398	0.207819	0.250361		0.0903133	0.107253	0.135723	0.149012	0.176289	0.204759	0.219843		2	13	961	975	0.318795	0.325487	0.33367	0.356413	0.383689	0.373411	0.400417		0.333716	0.332586	0.362632	0.347989	0.367989	0.371724	0.365728
1	7	386	394	0.153649	0.213597	0.233847	0.262341	0.302986	0.346084	0.413012		0.147194	0.169914	0.210361	0.225387	0.259174	0.316282	0.371523		3	13	961	975	0.348295	0.344652	0.34133	0.367521	0.374972	0.372442	0.399411		0.335366	0.320074	0.334032	0.331752	0.358693	0.363628	0.384203
2	7	386	394	0.155869	0.240103	0.246781	0.275731	0.312771	0.337986	0.414544		0.214527	0.242169	0.23852	0.25284	0.298795	0.344234	0.418021		2	14	961	976	0.384544	0.390981	0.396601	0.418528	0.440516	0.427633	0.459733		0.378227	0.370258	0.38858	0.387556	0.409329	0.417014	0.432375
2	9	395	407	0.111941	0.133039	0.155154	0.219652	0.253039	0.283695	0.321861		0.125743	0.126988	0.166667	0.202865	0.251807	0.287068	0.314672		3	14	961	976	0.381145	0.389303	0.398649	0.414256	0.432457	0.422595	0.443003		0.384733	0.374742	0.396945	0.392453	0.414604	0.418128	0.425886
3	9	395	407	0.114137	0.132289	0.154357	0.218153	0.255301	0.284036	0.321827		0.124799	0.128032	0.165984	0.201687	0.250201	0.285301	0.315241		2	9	962	972	0.338527	0.364123	0.38178	0.407671	0.424913	0.429772	0.446908		0.345221	0.348273	0.371847	0.397644	0.402088	0.421406	0.43656
1	4	408	413	0.145301	0.266235	0.322108	0.365542	0.422169	0.516687	0.618705		0.130301	0.193524	0.288795	0.353343	0.421235	0.50634	0.570648		3	12	976	991	0.0793373	0.0794277	0.0949699	0.132063	0.158358	0.153916	0.177816		0.103705	0.0953313	0.165331	0.152892	0.191476	0.18241	0.200211
2	12	414	428	0.0703614	0.0978514	0.113685	0.15251	0.198675	0.222972	0.248594		0.0763153	0.0912349	0.0807932	0.106124	0.139528	0.169247	0.203655		3	13	976	992	0.115968	0.110436	0.12488	0.16183	0.188035	0.180695	0.207887		0.126784	0.112771	0.135959	0.158007	0.187952	0.188508	0.205579
2	9	417	428	0.0308835	0.0525703	0.0810442	0.125622	0.189518	0.232021	0.29929		0.0316064	0.0247256	0.0350201	0.0462784	0.0636546	0.113748	0.20581		2	11	977	991	0.116298	0.108916	0.139737	0.172114	0.204304	0.203198	0.210044		0.118894	0.109069	0.124096	0.155728	0.197284	0.19805	0.209419
3	9	417	428	0.0297189	0.0431526	0.0714859	0.111064	0.167088	0.21745	0.274859		0.0449799	0.0314458	0.0381727	0.0498795	0.0794378	0.134699	0.200402		3	11	977	991	0.131271	0.127853	0.138976	0.176665	0.20379	0.216933	0.237798		0.141194	0.129595	0.134573	0.171785	0.200142	0.225345	0.220745
2	7	432	441	0.446231	0.431256	0.446902	0.497573	0.542633	0.554182	0.542341		0.419415	0.396041	0.433287	0.450809	0.48179	0.526196	0.530379		2	9	980	992	0.0283266	0.0383133	0.0551004	0.0837751	0.11158	0.122972	0.118086		0.0274565	0.0212316	0.0428112	0.0797055	0.117617	0.101325	0.13751
4	27	432	462	0.306774	0.297501	0.321892	0.343409	0.345739	0.353771	0.35718		0.300098	0.305266	0.322713	0.352012	0.349594	0.369817	0.354672		2	11	993	1006	0.155115	0.154765	0.163593	0.19529	0.215498	0.228357	0.267568		0.157744	0.153143	0.156024	0.197634	0.213998	0.227404	0.224611
1	4	461	466	-0.00343373	-0.000722892	-0.00381024	-0.00153614	0.00177711	0.00817771	-0.000466867		-0.0051506	-0.0110241	-0.00495482	-0.00427711	0.000903614	0.00605422	-0.00570783		3	11	993	1006	0.212497	0.20494	0.191369	0.219398	0.258072	0.28155	0.308757		0.17678	0.188527	0.179244	0.222256	0.261194	0.252338	0.292656
1	4	463	468	-0.00457831	0.00512048	0.00968373	0.0522892	0.139548	0.197078	0.206386		0.0486898	0.0378012	0.0228313	0.0522892	0.112741	0.147274	0.251175		1	5	1007	1013	0.0288434	0.0286988	0.0173133	0.0266024	0.0361807	0.0343735	0.0523976		0.0684337	0.0448675	0.061241	9.63855e-05	0.045012	0.0317349	0.061012
2	7	467	475	0.00540448	0.00943201	0.0707745	0.0666609	0.127504	0.138778	0.140448		0.0164372	0.0119105	0.0189845	0.0766954	0.10833	0.105645	0.107694		1	6	1007	1014	0.0238755	0.0301406	0.0266064	0.0316064	0.0381727	0.0402209	0.0530221		0.0163855	0.02251	0.0148695	0.0120683	0.0355422	0.0222289	0.0367068
2	11	485	497	0.480186	0.472574	0.483834	0.521588	0.553176	0.551008	0.555071		0.435356	0.43747	0.451325	0.474951	0.508269	0.512716	0.519781		2	6	1007	1014	0.00232932	-0.00253012	-0.0228715	-0.0138353	-0.00120482	0.0402811	0.0126908		0.0341767	0.0188755	-0.0074498	-0.00674699	0.0196787	0.00524096	0.00771084
2	13	498	513	0.169546	0.195792	0.229425	0.288378	0.352641	0.406877	0.465589		0.172308	0.181835	0.205709	0.254365	0.309703	0.356525	0.384893		2	11	1015	1027	0.014874	0.0152245	0.0229244	0.0283899	0.0582037	0.0797043	0.0887514		0.0139211	0.0114129	0.0134611	0.0206791	0.0499671	0.0753888	0.0885761
3	13	498	513	0.183698	0.20772	0.235816	0.300904	0.362836	0.416705	0.473605		0.178054	0.184212	0.213114	0.252303	0.306784	0.343499	0.381158		3	11	1015	1027	0.0275356	0.026517	0.0372453	0.0500274	0.0816046	0.0988554	0.129726		0.0243976	0.0194852	0.0237568	0.0327601	0.0615444	0.086402	0.0998083
2	15	498	515	0.140602	0.166996	0.198177	0.264851	0.312506	0.354562	0.40706		0.141398	0.153221	0.18498	0.234514	0.280627	0.315341	0.338201		1	6	1019	1026	0.0787349	0.0972289	0.105723	0.12505	0.168926	0.242641	0.239367		0.125934	0.162691	0.130472	0.172731	0.246687	0.198203	0.209508
3	15	498	515	0.137831	0.163434	0.194398	0.262325	0.313747	0.357723	0.411313		0.140952	0.152916	0.183928	0.234482	0.280747	0.313783	0.33706		2	6	1019	1026	0.0659839	0.0686747	0.0681325	0.101526	0.151687	0.168876	0.190884		0.111667	0.11241	0.103594	0.145462	0.195904	0.231265	0.193554
1	7	520	529	0.331041	0.354363	0.410361	0.513322	0.523348	0.497177	0.514217		0.19352	0.205361	0.247771	0.305439	0.358167	0.371781	0.403012		1	3	1031	1035	-0.0310843	-0.0242972	-0.018253	-0.0216667	-0.0139759	0.0135141	0.0248996		-0.0229317	-0.0133735	-0.00753012	-0.00594378	-0.00763052	-0.00491968	-0.00504016
2	7	520	529	0.346592	0.369363	0.432737	0.507384	0.521119	0.507298	0.509225		0.197194	0.209277	0.251411	0.305921	0.365697	0.403494	0.450344		2	9	1035	1046	0.0657564	0.116305	0.129799	0.155288	0.174337	0.204016	0.252155		0.0732798	0.0889692	0.123668	0.135556	0.165221	0.198166	0.243655
3	24	520	551	0.393998	0.392658	0.421852	0.454194	0.472417	0.460233	0.481958		0.33759	0.335271	0.356363	0.387485	0.41247	0.431483	0.448434		2	12	1035	1049	0.299779	0.340823	0.372329	0.441094	0.501275	0.523213	0.559026		0.314418	0.31251	0.362309	0.434679	0.490241	0.540462	0.561867
4	24	520	551	0.394106	0.388635	0.419217	0.451024	0.468173	0.457098	0.478022		0.335321	0.332219	0.351687	0.382259	0.406235	0.424659	0.445863		1	5	1043	1049	0.273398	0.32506	0.36194	0.44647	0.535361	0.607012	0.638892		0.301265	0.293205	0.32306	0.373952	0.506699	0.577012	0.617795
5	24	520	551	0.354631	0.357229	0.392746	0.424071	0.432982	0.417332	0.450778		0.289759	0.29744	0.322151	0.34572	0.375904	0.365675	0.415976		1	6	1043	1050	0.207269	0.233373	0.305633	0.392922	0.493554	0.574197	0.623092		0.19745	0.180301	0.249327	0.329317	0.436948	0.535974	0.586386
2	5	552	558	0.153711	0.150771	0.18559	0.178578	0.178819	0.239373	0.263518		0.187855	0.177205	0.174747	0.249976	0.358241	0.234265	0.25294		2	6	1043	1050	0.224538	0.233735	0.284177	0.378735	0.47498	0.524458	0.556024		0.219799	0.201044	0.23006	0.314016	0.413534	0.490402	0.523474
2	13	557	573	0.317905	0.364504	0.417943	0.488573	0.568628	0.598647	0.642141		0.215839	0.226395	0.287674	0.368035	0.453772	0.525283	0.578026		1	4	1050	1055	0.0139157	0.0153012	0.00975904	0.00209337	-0.00813253	-0.0084488	-0.0132982		0.0859337	0.00593373	0.00671687	0.00436747	-0.00243976	-0.00531627	-0.0025753
2	12	558	573	0.305412	0.345432	0.412871	0.481536	0.557179	0.580984	0.614357		0.241275	0.254739	0.300934	0.379116	0.468263	0.525251	0.563805		3	18	1050	1069	0.107108	0.101325	0.100271	0.11507	0.124739	0.139739	0.179227		0.106627	0.0992972	0.0931827	0.0922088	0.101044	0.115934	0.174799
2	14	558	575	0.266713	0.294527	0.349484	0.412702	0.500241	0.52222	0.577229		0.15062	0.192565	0.226506	0.320964	0.381119	0.424716	0.456764		3	20	1050	1071	0.0938855	0.0956566	0.0996506	0.113313	0.121572	0.141325	0.163346		0.0913373	0.0906687	0.0970211	0.0898554	0.107548	0.12122	0.144199
2	5	572	578	0.123253	0.140627	0.292843	0.33	0.441807	0.485566	0.601325		0.137614	0.0514217	0.0648675	0.0616386	0.0896386	0.250024	0.349398		4	20	1050	1071	0.104843	0.108602	0.114494	0.12853	0.139434	0.149398	0.174193		0.101735	0.101012	0.114458	0.12212	0.14347	0.153072	0.178253
1	3	574	578	0.0901205	0.114618	0.149558	0.186426	0.27251	0.322992	0.369418		-0.00706827	0.00257028	0.0102008	0.0192369	0.0539357	0.126707	0.223353		2	19	1051	1071	0.105504	0.111072	0.114268	0.125828	0.129575	0.138802	0.166829		0.105143	0.105682	0.103183	0.108675	0.120824	0.132822	0.150013
2	3	574	578	0.166426	0.209237	0.249759	0.288153	0.374819	0.430361	0.484016		0.0472691	0.0546988	0.084739	0.0895582	0.127229	0.209398	0.308916		3	19	1051	1071	0.0996829	0.11123	0.103535	0.121275	0.123643	0.128874	0.16071		0.111772	0.103012	0.114597	0.108224	0.124604	0.124765	0.145958
2	5	574	580	0.125687	0.170554	0.243301	0.291012	0.376819	0.391783	0.431133		0.0596386	0.0623855	0.0991325	0.151253	0.214506	0.254048	0.335976		4	19	1051	1071	0.102701	0.102879	0.107254	0.124857	0.131769	0.133063	0.158897		0.105606	0.0996322	0.106569	0.0987952	0.114902	0.141978	0.149131
2	10	579	592	0.149072	0.214301	0.279012	0.361506	0.452482	0.470976	0.483301		0.0481687	0.071012	0.124651	0.170518	0.264446	0.377036	0.46506		4	21	1051	1073	0.0949857	0.0935169	0.0969248	0.10848	0.117831	0.117671	0.140218		0.111991	0.0979002	0.11183	0.10708	0.121997	0.121951	0.131429
3	8	581	592	0.151491	0.251973	0.31613	0.413291	0.50259	0.524842	0.535572		0.0859789	0.138637	0.153953	0.202116	0.326498	0.393569	0.466355		2	11	1072	1084	0.120153	0.167229	0.225531	0.344096	0.406703	0.407568	0.424841		0.126123	0.151588	0.228861	0.33483	0.395619	0.406199	0.422344
1	7	593	601	0.173924	0.278021	0.402194	0.552797	0.651678	0.674742	0.690318		0.0921256	0.0719019	0.150671	0.249449	0.426196	0.586609	0.66068		3	11	1072	1084	0.120361	0.155389	0.211495	0.319502	0.390838	0.405394	0.436939		0.111473	0.131533	0.217245	0.316199	0.384315	0.405411	0.419852
2	7	593	601	0.177194	0.215387	0.394182	0.528417	0.63988	0.648193	0.656661		0.0645783	0.134406	0.245387	0.270448	0.560568	0.600843	0.642874		1	6	1085	1092	0.30512	0.383012	0.489177	0.578404	0.568273	0.590904	0.580251		0.310582	0.336145	0.435673	0.554819	0.610241	0.58512	0.615562
1	4	602	607	0.229413	0.307214	0.406145	0.51991	0.688419	0.762937	0.807967		0.21369	0.0755422	0.124729	0.195271	0.381265	0.524021	0.745151		2	6	1085	1092	0.218313	0.390683	0.57239	0.657791	0.685863	0.684257	0.664538		0.232088	0.335361	0.554739	0.694618	0.721847	0.717771	0.709478
1	4	606	611	0.185979	0.282274	0.373328	0.463675	0.64738	0.731235	0.785994		0.102485	0.0605271	0.170678	0.20625	0.329157	0.481235	0.636657		1	3	1088	1092	0.369036	0.626586	0.693815	0.73753	0.741325	0.731526	0.745442		0.426325	0.534378	0.680783	0.726867	0.748153	0.761044	0.769297
